# Supplementary material for: Self-Assembly of Symmetric Copolymers in Slits with Inert and Attractive Walls
Source: Polymers (Basel). 2023 Nov 18;15(22):4458. doi: 10.3390/polym15224458 (PMC10675682; doi:10.3390/polym15224458)
Supplement: Supplementary file 1 [file polymers-15-04458-s001.zip]

Archive with 1 entries (1 files):
- polymers-2657316-supplementary.pdf
